# Supplementary material for: Diagnostic Accuracy of Sonazoid-Enhanced Ultrasonography for Detection of Liver Metastasis
Source: Med Sci (Basel). 2025 Apr 9;13(2):42. doi: 10.3390/medsci13020042 (PMC12015772; doi:10.3390/medsci13020042)
Supplement: Supplementary file 1 [file medsci-13-00042-s001.zip]

Archive with 1 entries (1 files):
- medsci-3496048-supplementary.pdf
